# Supplementary material for: Validity of a point-of-care nerve conduction device for polyneuropathy identification in older adults with diabetes: Results from the Canadian Study of Longevity in Type 1 Diabetes
Source: PLoS One. 2018 Apr 30;13(4):e0196647. doi: 10.1371/journal.pone.0196647 (PMC5927425; doi:10.1371/journal.pone.0196647)
Supplement: S1 File — (XLSX) [file pone.0196647.s001.xlsx]

## Sheet: Sheet1
Diabetes Status	AMP NCS	CV NCS	AMP POCD	CV POCD
0	14.1	46.7	16	51
0	9.1	48	5	58
0	3.6	50	9	42
0	9	48.3	5	56
0	10.7	50	8	62
0	5.4	50	16	53
0	9.5	41.2	8	46
0	12.1	47.8	2	60
0	10.5	58.3	10	56
0	7.7	46.7	11	56
0	3.7	50	0	22
0	16.3	52	15	60
0	22.6	57.14	33	54
0	10.7	46.7	7	50
0	13	50	16	56
0	10.2	52	11	55
0	9.2	48.15	12	54
0	13.1	56.5	17	55
0	5	48.2	10	46
0	7.3	55	5	48
0	17.5	51.9	20	54
0	33.5	59.1	18	61
0	2.3	42.4	4	35
0	13.3	51.9	11	55
0	23.3	52.2	18	59
0	3.9	50	3	53
0	17.4	50	7	56
0	13.4	46.7	17	45
0	6.8	48.3	3	57
0	6.2	46.7	6	36
0	29.1	53.85	26	54
0	7.9	46.7	15	48
0	9.7	46.7	9	52
0	16.8	58.3	10	58
0	9.2	48.1	5	52
0	8.6	56	6	45
0	15.4	50	17	50
0	12.2	53.85	13	56
0	7.8	46.4	11	49
0	9.7	56.5	4	44
0	11	46.4	10	51
0	19.3	53.8	15	62
0	20.1	56	23	60
0	8.7	46.7	8	50
0	9.7	52	7	53
0	7.1	52	7	57
0	12.5	50	3	59
0	10.9	45.2	19	46
0	9.6	50	8	54
0	12.3	48.3	10	51
0	4.3	48.1	5	47
0	9.6	46.7	10	50
0	6.2	50	7	55
0	9.3	50	7	55
0	7.1	48.1	7	45
0	10.7	48.3	7	50
0	10.2	50	4	48
0	14.3	53.8	15	52
0	8.7	48	5	33
0	5	46.2	0	22
0	17.3	53.8	13	58
0	22.1	50	23	60
0	6.5	39.2	14	46
0	11.7	50	8	47
0	4.2	45.2	7	47
0	8.4	46.2	11	54
0	2.8	50	13	51
0	9.9	50	11	50
0	6.9	42.6	7	39
0	15.7	52.2	11	58
0	4	42.9	3	44
1	4.4	35.9	2	38
1	7.1	45	6	60
1	3.8	39.4	3	38
1	4.3	42.4	4	40
1	7.1	38.9	10	48
1	0	28.9	3	59
1	5	40.6	7	51
1	1.5	34.1	0	22
1	3.2	42.4	6	58
1	3.2	42.3	2	36
1	2.7	39.7	4	35
1	4.7	44.83	11	54
1	3.8	34.1	7	40
1	2	36.11	3	57
1	0	28.9	2	41
1	1.4	35.3	4	44
1	3.1	35	4	39
1	0	28.9	3	38
1	4.9	40	10	41
1	5.4	45.2	3	59
1	3.6	39.3	4	48
1	5.3	45.2	7	49
1	0	28.9	3	41
1	0	28.9	3	41
1	0.6	38.2	4	38
1	3.1	37.8	3	38
1	0	28.9	3	36
1	7.3	36.8	8	47
1	9.5	46.7	8	63
1	1.3	34.1	0	22
1	2.5	37.8	3	28
1	3.1	37.8	4	40
1	15.7	48	13	57
1	0	28.9	2	37
1	0	28.9	3	31
1	0	28.9	2	34
1	0	28.9	0	22
1	1.9	44.8	7	47
1	4.2	43.75	6	37
1	4	41.9	6	38
1	2.2	36.84	5	44
1	2.4	31.8	6	22
1	0	28.9	2	36
1	2.3	43.1	3	46
1	0	28.9	0	22
1	7.1	42.9	12	51
1	0	28.9	2	28
1	3.6	36.8	5	31
1	6.1	35	2	33
1	0	28.9	0	22
1	5.7	36.4	3	34
1	3.9	34.3	4	35
1	2.9	42.9	4	42
1	7.1	44.4	13	46
1	5.5	45.8	4	69
1	0	28.9	2	51
1	0	28.9	2	22
1	4.3	48.3	6	50
1	0	28.9	2	57
1	3.6	38.9	3	37
1	1.3	28.9	0	22
1	2.4	32.4	2	25
1	6.5	43.33	8	44
1	3.7	43.8	6	39
1	8.7	40	11	52
1	0	28.9	0	22
1	1.8	40	4	37
1	1.5	38.9	3	32
